# Supplementary material for: Nationwide Screening Practices for Tamoxifen Retinal Toxicity in South Korea: A Population-Based Cohort Study
Source: J Clin Med. 2024 Apr 9;13(8):2167. doi: 10.3390/jcm13082167 (PMC11050852; doi:10.3390/jcm13082167)
Supplement: Supplementary file 1 [file jcm-13-02167-s001.zip]

Archive with 1 entries (1 files):
- jcm-2897510-supplementary.pdf
